# Supplementary material for: A Long-Term Study on the Bactericidal Effect of ZrN-Cu Nanostructured Coatings Deposited by an Industrial Physical Vapor Deposition System
Source: Nanomaterials (Basel). 2024 Mar 10;14(6):496. doi: 10.3390/nano14060496 (PMC10975799; doi:10.3390/nano14060496)
Supplement: Supplementary file 1 [file nanomaterials-14-00496-s001.zip]

Archive with 1 entries (1 files):
- nanomaterials-2887307-supplementary.pdf
